# Supplementary material for: Perfusion Techniques in Kidney Allograft Preservation to Reduce Ischemic Reperfusion Injury: A Systematic Review and Meta-Analysis
Source: Antioxidants (Basel). 2024 May 24;13(6):642. doi: 10.3390/antiox13060642 (PMC11200710; doi:10.3390/antiox13060642)
Supplement: Supplementary file 1 [file antioxidants-13-00642-s001.zip]

Archive with 1 entries (1 files):
- antioxidants-2959729-supplementary.pdf
